# Supplementary material for: Temporal Trends and Geographic Variability in the Prescription of Antiretroviral Treatments in People Living with HIV in Spain, 2004–2020
Source: J Clin Med. 2022 Mar 29;11(7):1896. doi: 10.3390/jcm11071896 (PMC8999235; doi:10.3390/jcm11071896)
Supplement: Supplementary file 1 [file jcm-11-01896-s001.zip]

Archive with 1 entries (1 files):
- jcm-1611399-supplementary.pdf
